# Supplementary material for: The Role of Lipid Competition for Endosymbiont-Mediated Protection against Parasitoid Wasps in Drosophila
Source: mBio. 2016 Jul 12;7(4):e01006-16. doi: 10.1128/mBio.01006-16 (PMC4958261; doi:10.1128/mBio.01006-16)
Supplement: Table S1 — Description of the two-way ANOVA and Dunnett statistical tests performed on data from the experiments whose results are shown in Fig. 2 and Fig. 4, as well as in Fig. S2 in the supplemental material. [file mbo004162895st1.xlsx]

## Sheet: Sheet1
Fig 2A	Df	Sum Sq	Mean Sq	F value	Pr(>F)
SP	1	235.2	235.17	28.31	6.86e-07	***
Time	1	94.8	94.78	11.41	0.00106	**
Residuals	95	789.1	8.31
---
Fig 2B	Df	Sum Sq	Mean Sq	F value	Pr(>F)
Wasp	1	3.42e-07	3.418e-07	1.764	0.18776
Time	1	1.76e-06	1.76e-06	9.081	0.00342	**
Residuals	83	1.608e-05	1.938e-07
---
Fig 2C	Df	Sum Sq	Mean Sq	F value	Pr(>F)
SP	1	39.71	39.71	11.774	0.00405	**
Tet	1	19.26	19.26	5.711	0.03148	*
Residuals	14	47.22	3.37
---
Fig 4B	Df	Sum Sq	Mean Sq	F value	Pr(>F)
SP	1	0.01816	0.018160	13.007	0.00286	**
Time	1	0.01258	0.012578	9.009	0.00952	**
Residuals	14	0.01955	0.001396
---
FigS2
anova
	Df	Sum	Sq	Mean	Sq	F
Time	1	2.946	2.9459	13.86	0.00337	**
treatment	2	1.961	0.9805	4.613	0.03509	*
Residuals	11	2.338	0.2126
Dunnett Contrasts
	Estimate	Std.	Error	t	value	Pr(>|t|)
ctrl vs wasp	0.06119	0.3102	0.197	0.972
ctrl vs wasp-T	-0.71019	0.2802	-2.535	0.0498	*
Signif.	codes:	0	‘***’
		0.001	‘**’
		0.01	‘*’
		0.05	‘.’
		0.1	‘ '
		1
